# Supplementary material for: The Effects of Lifestyle on COVID-19 Vaccine Hesitancy in the United States: An Analysis of Market Segmentation
Source: Int J Environ Res Public Health. 2022 Jun 24;19(13):7732. doi: 10.3390/ijerph19137732 (PMC9265792; doi:10.3390/ijerph19137732)
Supplement: Supplementary file 1 [file ijerph-19-07732-s001.zip]

Archive with 1 entries (1 files):
- ijerph-1708405-supplementary.pdf
